# Supplementary material for: Glioma-Associated Sialoglycans Drive the Immune Suppressive Phenotype and Function of Myeloid Cells
Source: Pharmaceutics. 2024 Jul 19;16(7):953. doi: 10.3390/pharmaceutics16070953 (PMC11279593; doi:10.3390/pharmaceutics16070953)
Supplement: Supplementary file 1 [file pharmaceutics-16-00953-s001.zip]

Archive with 1 entries (1 files):
- pharmaceutics-3067543-supplementary.pdf
